# Supplementary material for: In Vitro Fermentation of Browsable Native Shrubs in New Zealand
Source: Plants (Basel). 2022 Aug 10;11(16):2085. doi: 10.3390/plants11162085 (PMC9416311; doi:10.3390/plants11162085)
Supplement: Supplementary file 1 [file plants-11-02085-s001.zip]

Archive with 1 entries (1 files):
- plants-1822879-supplementary.pdf
